# Supplementary material for: Association of Diet, Physical Activity Guidelines and Cardiometabolic Risk Markers in Children
Source: Nutrients. 2021 Aug 25;13(9):2954. doi: 10.3390/nu13092954 (PMC8466174; doi:10.3390/nu13092954)
Supplement: Supplementary file 1 [file nutrients-13-02954-s001.zip]

Archive with 3 entries (3 files):
- Supplemental Figure S1.pdf
- Supplemental Tables.pdf
- Supplementary material 1.pdf
